# Supplementary material for: Tracing the international arrivals of SARS-CoV-2 Omicron variants after Aotearoa New Zealand reopened its border
Source: Nat Commun. 2022 Oct 29;13:6484. doi: 10.1038/s41467-022-34186-9 (PMC9617600; doi:10.1038/s41467-022-34186-9)
Supplement: Supplementary file 3 — Supplementary Data 1 [file 41467_2022_34186_MOESM3_ESM.zip]

Archive with 1 entries (1 files):
- dpg.xml
