# Supplementary material for: Tracing the international arrivals of SARS-CoV-2 Omicron variants after Aotearoa New Zealand reopened its border
Source: Nat Commun. 2022 Oct 29;13:6484. doi: 10.1038/s41467-022-34186-9 (PMC9617600; doi:10.1038/s41467-022-34186-9)
Supplement: Supplementary file 3 — Supplementary Data 1 [file 41467_2022_34186_MOESM3_ESM.zip › dpg.xml]

<?xml version="1.0" encoding="UTF-8" standalone="no"?>
<beast beautitemplate="Standard" beautistatus="" namespace="beast.core:beast.evolution.alignment:beast.evolution.tree.coalescent:beast.core.util:beast.evolution.nuc:beast.evolution.operators:beast.evolution.sitemodel:beast.evolution.substitutionmodel:beast.evolution.likelihood" required="" version="2.6">
  <data id="aligned" spec="Alignment">
	$(sequences)
 </data>
  <map name="Uniform">beast.math.distributions.Uniform</map>
  <map name="Exponential">beast.math.distributions.Exponential</map>
  <map name="LogNormal">beast.math.distributions.LogNormalDistributionModel</map>
  <map name="Normal">beast.math.distributions.Normal</map>
  <map name="Beta">beast.math.distributions.Beta</map>
  <map name="Gamma">beast.math.distributions.Gamma</map>
  <map name="LaplaceDistribution">beast.math.distributions.LaplaceDistribution</map>
  <map name="prior">beast.math.distributions.Prior</map>
  <map name="InverseGamma">beast.math.distributions.InverseGamma</map>
  <map name="OneOnX">beast.math.distributions.OneOnX</map>
  
  
  	<parameter id="relativeGeoRates" spec="parameter.CompoundRealParameter">
		<parameter idref="relativeGeoRates_t_to_w"/>
		<parameter idref="relativeGeoRates_w_to_t"/>  
	</parameter>
  

  
	<run id="mcmc" spec="MCMC" chainLength="1000000000">
    <state id="state" spec="State" storeEvery="500000">
      <tree id="Tree" spec="beast.evolution.tree.Tree" name="stateNode">
        <!--  e.g.  Guangdong/20SF028/2020|2020-01-17|Asia|China|Guangdong|M=2020-01-17, ... -->
        <trait id="dateTrait" spec="beast.evolution.tree.TraitSet" dateFormat="yyyy-M-dd" traitname="date" value="$(datetrait)">
	   <taxa id="TaxonSet.codon1" spec="TaxonSet">
            <alignment idref="aligned"/>
          </taxa>
        </trait>
        <taxonset idref="TaxonSet.codon1"/>
      </tree>
    
      <parameter id="kappa:noncoding" spec="parameter.RealParameter" lower="0.0" name="stateNode">2.0</parameter>
     
      <parameter id="freq:noncoding" spec="parameter.RealParameter" dimension="4" lower="0.0" name="stateNode" upper="1.0">0.25</parameter>
     
   
      <parameter id="mutationRate:noncoding" spec="parameter.RealParameter" name="stateNode">1.0</parameter>
      <parameter id="strict.clock" spec="parameter.RealParameter" name="stateNode">1.0E-3</parameter>

	  <stateNode idref="bicepsPopulatuionSize.t:tree"/>
	  <stateNode idref="BICEPSGroupSizes.t:tree"/>
	  
	  <stateNode id="rateIndicator" spec="parameter.BooleanParameter" dimension="2">true true</stateNode>
      <parameter id="traitClockRate" spec="parameter.RealParameter" name="stateNode">$(traitRateMean)</parameter>
	  
	  
	<parameter id="relativeGeoRates_w_to_t" dimension="1" lower="0.0" estimate="true" spec="parameter.RealParameter" name="stateNode">100.0</parameter>
	<parameter id="relativeGeoRates_t_to_w" dimension="1" lower="0.0" estimate="true" spec="parameter.RealParameter" name="stateNode">1</parameter>
	


    </state>
     <init spec="beast.util.ClusterTree" id="NJtree" initial="@Tree" clusterType="neighborjoining2" taxa="@aligned"/>
    <distribution id="posterior" spec="util.CompoundDistribution">
      <distribution id="prior" spec="util.CompoundDistribution">
	  

			
		<distribution spec="biceps.BICEPS" id='BICEPS.t:tree'
			populationShape="3.0"
			ploidy="1.0"
			linkedMean="true" 
			logMeans="false"
			equalEpochs="false"
		   >
			<groupSizes id="BICEPSGroupSizes.t:tree" spec="parameter.IntegerParameter" dimension="10" estimate="false">1</groupSizes>
			<populationMean id="bicepsPopulatuionSize.t:tree" spec="parameter.RealParameter" value="0.5" lower="0.0" estimate="true"/>
			<treeIntervals spec='TreeIntervals' id='BICEPSTreeIntervals.t:tree' tree='@Tree'/>
		</distribution>
	   
	   
	   
		<prior id="bicepsPopulatuionSizePrior.t:tree" name="distribution" x="@bicepsPopulatuionSize.t:tree">
                <LogNormal meanInRealSpace="true" name="distr" M="0.1" S="0.5"/>
            </prior>
	   
	   
        <prior id="ClockRatePrior" name="distribution" x="@strict.clock">
          <LogNormal id="LogNormalDistributionModel.ClockRate" name="distr"  meanInRealSpace="true">
            <parameter id="ClockRateLogM" spec="parameter.RealParameter" estimate="false" name="M">1E-3</parameter>
            <parameter id="ClockRateLogS" spec="parameter.RealParameter" estimate="false" lower="0.0" name="S" upper="2.0">0.05</parameter>
          </LogNormal>
        </prior>
   

        <prior id="FrequenciesPrior:noncoding" name="distribution" x="@freq:noncoding">
          <distr id="Dirichlet.0" spec="beast.math.distributions.Dirichlet">
            <parameter id="Param.Dirichlet.0" spec="parameter.RealParameter" dimension="4" lower="0.0" name="alpha" upper="0.0">1.0 1.0 1.0 1.0</parameter>
          </distr>
        </prior>
     
        <prior id="KappaPrior:noncoding" name="distribution" x="@kappa:noncoding">
          <LogNormal id="LogNormalDistributionModel.0.noncoding" name="distr">
            <parameter id="RealParameter.4.noncoding" spec="parameter.RealParameter" estimate="false" name="M">1.0</parameter>
            <parameter id="RealParameter.5.noncoding" spec="parameter.RealParameter" estimate="false" name="S">1.25</parameter>
          </LogNormal>
        </prior>
		
		<prior id="relativeGeoRatesPrior1" name="distribution" x="@relativeGeoRates_w_to_t">                                    
			<LogNormal name="distr" meanInRealSpace="true">
				<parameter spec="parameter.RealParameter" estimate="false" name="M">100</parameter>
				<parameter spec="parameter.RealParameter" estimate="false" name="S">0.8</parameter>
          </LogNormal>                         
		</prior>
		
		

		
        <prior id="geoclockPrior" name="distribution" x="@traitClockRate">
          <LogNormal name="distr" meanInRealSpace="true">
            <parameter spec="parameter.RealParameter" estimate="false" name="M">0.5</parameter>
            <parameter spec="parameter.RealParameter" estimate="false" name="S">0.3</parameter>
          </LogNormal>
        </prior>
 
		
      </distribution>
      <distribution id="likelihood" spec="util.CompoundDistribution" useThreads="true">
	  
	  
	  
	  <distribution id="traitedtreeLikelihood.loc" spec="AncestralStateTreeLikelihood" tag="location" tree="@Tree">
          <rootFrequencies id="rootFreqs" spec="Frequencies">
            <parameter id="rootFreqsP" spec="parameter.RealParameter" dimension="2" name="frequencies">0.0 1.0</parameter>
          </rootFrequencies>
          <data id="loc" spec="AlignmentFromTrait">
            <traitSet id="traitSet.loc" spec="beast.evolution.tree.TraitSet" taxa="@TaxonSet.codon1" traitname="discrete">
			
				$(traitset)
			
			
			</traitSet>
            <userDataType id="traitDataType.loc" spec="beast.evolution.datatype.UserDataType" codeMap="Target=0,World=1,? = 0 1" codelength="-1" states="2"/>
          </data>
          <siteModel id="geoSiteModel" spec="SiteModel" gammaCategoryCount="1">
            <parameter id="mutationRate" spec="parameter.RealParameter" estimate="false" name="mutationRate">1.0</parameter>
            <parameter id="gammaShape" spec="parameter.RealParameter" estimate="false" name="shape">1.0</parameter>
            <parameter id="proportionInvariant" spec="parameter.RealParameter" estimate="false" lower="0.0" name="proportionInvariant" upper="1.0">0.0</parameter>
            <substModel id="svs" spec="SVSGeneralSubstitutionModel" symmetric="false" rateIndicator="@rateIndicator" rates="@relativeGeoRates">
              <frequencies id="traitfreqsF" spec="Frequencies">
                <parameter id="traitfreqs" spec="parameter.RealParameter" dimension="2" name="frequencies">0.01 0.99</parameter>
              </frequencies>
            </substModel>
          </siteModel>
          <branchRateModel id="StrictClockModel:loc" spec="beast.evolution.branchratemodel.StrictClockModel" clock.rate="@traitClockRate"/>
        </distribution>

	  
	
        <distribution id="treeLikelihood.noncoding" spec="ThreadedTreeLikelihood" tree="@Tree" data="@aligned">
          <siteModel id="SiteModel:noncoding" spec="SiteModel" mutationRate="@mutationRate:noncoding">
            <parameter id="gammaShape:noncoding" spec="parameter.RealParameter" estimate="false" name="shape">1.0</parameter>
            <parameter id="proportionInvariant:noncoding" spec="parameter.RealParameter" estimate="false" lower="0.0" name="proportionInvariant" upper="1.0">0.0</parameter>
            <substModel id="hky:noncoding" spec="HKY" kappa="@kappa:noncoding">
              <frequencies id="estimatedFreqs:noncoding" spec="Frequencies" frequencies="@freq:noncoding"/>
            </substModel>
          </siteModel>
		  <branchRateModel id="RelaxedClock.c:benchmark" clock.rate="@strict.clock" spec="beast.evolution.branchratemodel.StrictClockModel">
		 
			</branchRateModel>
        </distribution>
		

      </distribution>
    </distribution>
	

	
    <operator id="strictScaler" spec="ScaleOperator" parameter="@strict.clock" scaleFactor="0.5" weight="5.0"/>
   
	
	<operator id="strictUpDownOperator" spec="UpDownOperator" scaleFactor="0.85" weight="5.0">
		<up idref="strict.clock"/>
		<down idref="Tree"/>
	</operator>
	
   
    <operator id="BayesianSkylineSubtreeSlide" spec="SubtreeSlide" tree="@Tree" weight="30.0" size="0.03" optimise="false"/>
    <operator id="BayesianSkylineNarrow" spec="Exchange" tree="@Tree" weight="30.0"/>
    <operator id="BayesianSkylineWide" spec="Exchange" isNarrow="false" tree="@Tree" weight="6.0"/>
    <operator id="BayesianSkylineWilsonBalding" spec="WilsonBalding" tree="@Tree" weight="6.0"/>
	<operator id='bicepsPopulatuionSizeScaler.t:tree' spec='BactrianScaleOperator' scaleFactor="0.1" weight="1.0" parameter="@bicepsPopulatuionSize.t:tree"/>


	<!-- Estimate the weights of tree height operators -->
	<operator id="AdaptableOperatorSampler.treeHeights" spec="orc.operators.AdaptableOperatorSampler" weight="100.0" tree="@Tree">

		<operator id="YuleSkylineEpochTop.t:tree" spec="biceps.operators.EpochFlexOperator" tree="@Tree" weight="1.0" scaleFactor="0.1"/>
		<operator id="YuleSkylineEpochAll.t:tree" spec="biceps.operators.EpochFlexOperator" tree="@Tree" weight="1.0" scaleFactor="0.1" fromOldestTipOnly="false"/>      
		<operator id="YuleSkylineTreeFlex.t:tree" spec="biceps.operators.TreeStretchOperator" scaleFactor="0.01" tree="@Tree" weight="1.0"/>
		<operator idref="strictUpDownOperator" />
		<operator idref="AVMVNOperator.trait" />
		<operator id="BayesianSkylineTreeScaler" spec="ScaleOperator" scaleFactor="0.85" tree="@Tree" weight="20.0"/>
		<operator id="BayesianSkylineTreeRootScaler" spec="ScaleOperator" rootOnly="true" scaleFactor="0.75" tree="@Tree" weight="10.0"/>
		<operator id="BayesianSkylineUniformOperator" spec="Uniform" tree="@Tree" weight="45.0"/>
	</operator>
	
	
	
	
	<operator id="AVMVNOperator.trait" spec="beast.evolution.operators.AdaptableVarianceMultivariateNormalOperator" 
	    weight="10"
	    coefficient="1"
	    scaleFactor="1"
	    beta="0.05"
	    initial="1000"
	    burnin="500"
	    every="1">
	<transformations spec="beast.util.Transform$LogTransform">
		<f idref="relativeGeoRates_w_to_t" />
		<f idref="traitClockRate" />
		<f idref="Tree" />
		<f idref="strict.clock"/>
    </transformations>
  </operator>
  
	
	
	
	<operator id="AVMVNOperator" spec="beast.evolution.operators.AdaptableVarianceMultivariateNormalOperator" 
	    weight="10"
	    coefficient="1"
	    scaleFactor="1"
	    beta="0.05"
	    initial="1000"
	    burnin="500"
	    every="1">
	<transformations spec="beast.util.Transform$LogTransform">
		<f idref="kappa:noncoding" />
		
    </transformations>
	<transformations spec="beast.util.Transform$LogConstrainedSumTransform" sum="1.0">
		<f idref="freq:noncoding" />
    </transformations>
  </operator>
  
  
  
	<operator id="georateScaler2" spec="ScaleOperator" parameter="@relativeGeoRates_w_to_t" scaleAllIndependently="true" scaleFactor="0.99" weight="2.0"/>
	
	
    <operator id="geoMuScaler" spec="ScaleOperator" parameter="@traitClockRate" scaleFactor="0.9" weight="5.0"/>
	
	

	
	
	
    <logger id="tracelog" spec="Logger" fileName="dpg.log" logEvery="5000" model="@posterior" sanitiseHeaders="true" sort="smart">
      <log idref="posterior"/>
      <log idref="likelihood"/>
      <log idref="prior"/>
      <log id="TreeHeight" spec="beast.evolution.tree.TreeStatLogger" tree="@Tree"/>
	  <log idref="traitClockRate" />
      <log idref="relativeGeoRates" />
      <log idref="strict.clock"/>
      <log idref="BICEPS.t:tree"/>
      <log idref="bicepsPopulatuionSize.t:tree"/>

      <log idref="kappa:noncoding"/>
      <log idref="freq:noncoding"/>

    </logger>
    <logger id="screenlog" spec="Logger" logEvery="1000">
      <log idref="posterior"/>
      <log idref="likelihood"/>
      <log idref="strict.clock"/>
	  <log idref="bicepsPopulatuionSize.t:tree"/>
      <log idref="TreeHeight"/>
    </logger>

	
	 <logger id="treelog.locrates" spec="Logger" fileName="locrates.trees" logEvery="5000" mode="tree">
		<log id="TreeWithTraitLogger.0" spec="beast.evolution.tree.TreeWithTraitLogger" tree="@Tree">
			<metadata idref="posterior"/>
			<metadata idref="traitedtreeLikelihood.loc"/>
		</log>
    </logger>
	
	
    <operatorschedule id="OperatorSchedule" spec="OperatorSchedule"/>
  </run>
</beast>
